# Supplementary material for: How to Rank Journals
Source: PLoS One. 2016 Mar 1;11(3):e0149852. doi: 10.1371/journal.pone.0149852 (PMC4773013; doi:10.1371/journal.pone.0149852)
Supplement: S2 File — (ZIP) [file pone.0149852.s002.zip]

Archive with 13 entries (12 files):
- ecol.csv
- __MACOSX/
- __MACOSX/._ecol.csv
- ecolsamp.csv
- __MACOSX/._ecolsamp.csv
- marfish.csv
- __MACOSX/._marfish.csv
- medi.csv
- __MACOSX/._medi.csv
- mult.csv
- __MACOSX/._mult.csv
- obsgyn.csv
- __MACOSX/._obsgyn.csv
